# Supplementary material for: A New Species of Cyrtodactylus tibetanus Group (Reptilia: Squamata: Gekkonidae) from Xizang Autonomous Region, China
Source: Animals (Basel). 2024 Aug 17;14(16):2384. doi: 10.3390/ani14162384 (PMC11350654; doi:10.3390/ani14162384)
Supplement: Supplementary file 1 [file animals-14-02384-s001.zip › Table S1.xlsx]

## Sheet: Sheet1
The measurements and morphological characters of the type series of Cyrtodactylus tibetanus group
Species	Cyrtodactylus tibetanus													Cyrtodactylus zhaoermii			Cyrtodactylus cayuensis
ID	CIB QZ2021212	CIB QZ2021213	CIB QZ2021214	CIB XZ2024106	CIB XZ2024107	CIB XZ2024108	CIB XZ2024109	CIB QZ386	CIB QZ387	CIB QZ388	QZ2021217	QZ2021218	CIB QZ2021219	CIB XZ2024099	CIB XZ2024100	CIB XZ2024101	CIB MSJ2023289
Sex	Female	Female	Female	Female	Male	Female	Male	Male	Male	Female	Male	Male	Male	Male	Male	Male	Male
SVL	59.98mm	60.34mm	61.16mm	59.36mm	58.50mm	49.78mm	52.54mm	60.22mm	55.00mm	61.02mm	53.52mm	55.44mm	61.58mm	48.64mm	53.38mm	57.24mm	66.14mm
TaL	50.36mm	66.02mm	63.44mm	12.06mm(+)	60.92mm	53.66mm	46.96mm*	68.28mm	63.08mm*	63.84mm	4.16mm(+)	56.84mm	58.76mm*	12.42mm(+)	10.26mm(+)	47.66mm*	54.62mm*
AGD	24.62mm	24.66mm	24.98mm	27.58mm	25.80mm	21.90mm	22.68mm	26.56mm	24.98mm	28.48mm	22.48mm	22.64mm	25.46mm	18.74mm	21.68mm	20.68mm	29.16mm
HL	16.78mm	19.58mm	17.86mm	16.44mm	15.96mm	14.64mm	15.58mm	15.26mm	15.92mm	16.04mm	14.40mm	16.38mm	16.52mm	14.50mm	15.82mm	17.10mm	16.88mm
HW	11.86mm	12.52mm	11.92mm	12.14mm	11.26mm	9.82mm	10.74mm	12.58mm	9.88mm	12.92mm	9.48mm	11.60mm	13.78mm	10.18mm	12.18mm	1228mm	11.96mm
HH	6.36mm	7.16mm	5.66mm	6.26mm	6.84mm	4.98mm	5.46mm	7.10mm	5.20mm	8.48mm	5.52mm	6.14mm	7.32mm	4.72mm	5.66mm	5.46mm	7.54mm
SL	6.92/6.90mm	7.02/7.06mm	6.74/6.72mm	6.24/6.26mm	6.72/6.68mm	5.76/5.74mm	6.14/6.14mm	6.38/6.52mm	5.94/5.88mm	6.48/6.46mm	6.04/6.00mm	6.78/6.76mm	6.98/6.96mm	6.34/6.32mm	6.62/6.68mm	6.74/6.76mm	6.78/6.76mm
EED	5.16/5.12mm	5.70/5.66mm	5.04/5.02mm	3.22/3.24mm	3.48/3.52mm	2.70/2.72mm	2.94/2.98mm	5.66/5.68	4.42/4.38mm	4.90/4.88mm	4.52/4.54mm	5.20/5.18mm	6.96/7.02mm	3.42/3.44mm	3.26/3.24mm	3.28/3.24mm	5.00/4.98mm
ED	3.44/3.46mm	3.06/3.08mm	3.54/3.54mm	4.64/4.68mm	4.96/5.00mm	3.98/4.00mm	4.42/4.46mm	3.22/3.18mm	3.02/3.10mm	3.88/3.86mm	3.00/2.98mm	3.50/3.52mm	3.32/3.38mm	4.52/4.50mm	5.50/5.54mm	4.84/4.84mm	3.76/3.84mm
EAD	1.32/1/36mm	1.02/1.00mm	1.24/1.28mm	0.98/0.98mm	1.26/1.22mm	1.12/1.14mm	0.82/0.82mm	1.42/1.46mm	1.26/1.28mm	1.46/1.42mm	0.84/0.82mm	1.00/1.02mm	1.44/1.44mm	1.32/1.30mm	1.52/1.48mm	1.62/1.66mm	1.30/1.28mm
RW	2.86mm	2.64mm	2.68mm	2.64mm	3.08mm	1.92mm	2.22mm	2.78mm	2.08mm	3.36mm	2.16mm	2.56mm	2.86mm	1.84mm	2.22mm	2.42mm	2.08mm
RH	1.72mm	1.70mm	1.72mm	2.04mm	1.96mm	1.42mm	1.90mm	1.52mm	1.50mm	1.74mm	1.42mm	1.44mm	1.98mm	1.42mm	1.56mm	1.48mm	1.24mm
MW	2.92mm	2.72mm	2.56mm	2.76mm	3.20mm	2.34mm	2.52mm	2.78mm	2.18mm	2.98mm	1.96mm	2.32mm	2.40mm	2.04mm	2.44mm	2.66mm	2.66mm
ML	2.36mm	2.22mm	2.26mm	2.56mm	2.58mm	2.14mm	2.38mm	2.92mm	2.18mm	3.00mm	2.18mm	2.70mm	2.68mm	2.36mm	2.74mm	2.70mm	2.62mm
FIL	7.48/7.50mm	7.58/7.56mm	7.10/7.10mm	7.96/7.90mm	8.36/8.34mm	6.24/6.22mm	7.50/7.52mm	6.42/6.52mm	5.88/5.60mm	7.58/7.52mm	6.62/6.64mm	6.84/6.88mm	7.14/7.18mm	7.72/7.68mm	7.76/7.72mm	8.20/8.18mm	6.76/6.56mm
HIL	9.54/9.56mm	9.32/9.36mm	8.90/8.88mm	9.64/9.68mm	9.76/9.74mm	8.02/8.04mm	9.40/9.44mm	8.24/8.44mm	6.38/6.28mm	8.32/8.28mm	7.90/7.88mm	8.04/8.06mm	8.80/8.78mm	9.34/9.32mm	9.92/9.94mm	10.58/10.54mm	8.94/8.98mm
SPL	2024-09-09	2024-09-09	2024-09-09	2024-09-09	2024-09-09	2024-10-10	2024-09-10	2024-08-08	2024-07-08	2024-09-09	2024-09-09	2024-09-09	2024-09-09	2024-08-08	2024-08-08	2024-08-08	2024-09-09
IFL	2024-08-08	2024-08-08	2024-08-08	2024-07-07	2024-07-07	2024-07-08	2024-07-07	2024-08-07	2024-07-07	2024-08-08	2024-08-08	2024-08-08	2024-08-07	2024-08-08	2024-08-08	2024-08-08	2024-09-08
IO	24	29	29	27	26	25	26	23	27	28	28	26	27	24	22	24	42
PM	2	2	2	2	2	2	2	2	2	2	2	2	2	2	2	2	2
DTR	12	14	15	14	18	13	14	20	18	20	12	15	15	22	22	23	20
PVT	28	29	30	34	32	25	30	33	22	31	29	28	28	40	45	43	40
SMC	136	131	123	132	139	135	133	135	129	139	129	126	125	138	136	144	162
SR	103	102	102	91	100	105	98	102	106	104	104	100	107	81	89	89	96
V	31	34	33	35	34	36	34	31	35	41	32	34	36	29	32	30	35
LF1	2024-10-09	2024-09-09	2024-09-09	2024-08-08	2024-08-08	2024-08-08	2024-09-09	2024-09-09	2024-10-10	2024-08-08	2024-09-09	2024-09-09	9/-	2024-08-08	2024-09-09	2024-09-08	2024-10-10
LF4	16/17	18/18	16/16	15/15	15/15	16/16	16/16	15/16	19/18	16/15	17/17	16/16	16/16	18/18	16/16	19/18	20/19
LT1	2024-10-10	2024-09-09	2024-09-10	2024-08-08	2024-08-08	2024-09-09	2024-08-08	2024-09-09	2024-09-09	2024-08-09	2024-09-09	2024-09-09	2024-09-09	2024-09-08	2024-09-09	2024-08-08	2024-10-09
LT4	20/21	21/20	21/21	19/19	18/18	19/19	20/20	21/21	21/20	19/18	20/20	16/16	19/19	20/19	20/19	23/23	19/20
PP	0	0	0	0	4	0	4	4	4	0	4	4	4	4	4	4	7
PAT	3/2	3/4	2/2	3/3	3/3	2/2	2/2	3/3	3/3	4/4	3/3	3/3	3/3	2/3	3/3	2/2	3/3
Note: “*” means the length of regeneration tail; “-” means data unavailable; “+” means the tail is broken.
