# Supplementary material for: A New Species of Cyrtodactylus tibetanus Group (Reptilia: Squamata: Gekkonidae) from Xizang Autonomous Region, China
Source: Animals (Basel). 2024 Aug 17;14(16):2384. doi: 10.3390/ani14162384 (PMC11350654; doi:10.3390/ani14162384)
Supplement: Supplementary file 1 [file animals-14-02384-s001.zip › Table S2.xlsx]

## Sheet: Sheet1
Uncorrected p-distance (%) of Cyrtodactylus tibetanus group (ordered as 16S/CO1/ND2)
	009	211	059	060	061	218	219	220	221	081	082	083	091	093	215	216	217	050
009
211	0/0/0.6
059	11.7/17.2/18.0	11.7/17.5/17.3
060	11.5/16.5/17.5	11.5/16.8/16.8	0.2/0.7/1.3
061	11.5/16.5/17.5	11.5/16.8/16.9	0.2/0.7/1.4	0/0/0
218	11.7/16.5/17.7	11.7/16.8/17.1	0.4/0.7/1.3	0.2/0.3/0.2	0.2/0.3/0.2
219	11.1/16.8/17.3	11.1/17.2/16.7	0.6/0.7/1.3	0.4/0.3/0.1	0.4/0.3/0.1	0.6/0.3/0.4
220	11.1/16.8/17.2	11.1/17.2/16.6	0.6/0.7/1.5	0.4/0.3/0.2	0.4/0.3/0.2	0.6/0.3/0.5	0/0/0.1
221	11.7/16.5/17.7	11.7/16.8/17.1	0.4/0.7/1.3	0.2/0.3/0.2	0.2/0.3/0.2	0/0/0	0.6/0.3/0.4	0.6/0.3/0.5
081	11.1/17.6/17.7	11.1/18.0/16.9	2.3/5.6/7.0	2.5/5.9/5.9	2.5/5.9/5.9	2.7/5.9/6.2	2.5/5.9/6.1	2.5/5.9/6.2	2.7/5.9/6.2
082	11.1/17.6/17.7	11.1/18.0/16.9	2.3/5.6/7.0	2.5/5.9/5.9	2.5/5.9/5.9	2.7/5.9/6.2	2.5/5.9/6.1	2.5/5.9/6.2	2.7/5.9/6.2	0/0/0
083	11.8/17.6/17.5	11.8/18.0/16.7	2.4/5.6/7.4	2.6/5.9/6.3	2.6/5.9/6.3	2.8/5.9/6.5	2.6/5.9/6.4	2.6/5.9/6.5	2.8/5.9/6.5	0/0/0.4	0/0/0.4
091	11.7/17.6/17.7	11.7/18.0/17.1	2.4/5.6/7.5	2.6/5.9/6.6	2.6/5.9/6.5	2.8/5.9/6.9	2.6/5.9/6.8	2.6/5.9/6.9	2.8/5.9/6.9	0/0/0.7	0/0/0.7	0/0/0.6
093	NA/17.7/17.6	NA/18.2/16.8	NA/5.8/7.0	NA/6.1/5.9	NA/6.1/6.9	NA/6.1/6.2	NA/6.1/6.1	NA/6.1/6.2	NA/6.1/6.2	NA/0.2/0.2	NA/0.2/0.2	NA/0.2/0.4	NA/0.2/0.7
215	9.9/16.5/18.5	9.9/16.5/17.9	9.1/15.8/17.1	8.8/15.5/16.8	8.8/15.5/16.8	9.0/15.5/16.8	8.4/15.8/16.9	8.4/15.8/16.8	9.1/15.5/16.8	8.0/16.2/17.0	8.0/16.2/17.0	8.5/16.2/16.8	8.4/16.2/16.6	NA/16.2/17.1
216	9.9/16.5/18.5	9.9/16.5/17.7	9.1/15.8/17.2	8.8/15.5/16.8	8.8/15.5/16.9	9.0/15.5/16.8	8.4/15.8/17.0	8.4/15.8/16.8	9.1/15.5/16.8	8.0/16.2/17.1	8.0/16.2/17.1	8.5/16.2/16.8	8.4/16.2/16.8	NA/16.2/17.2	0/0/0.2
217	9.9/16.5/18.3	9.9/16.5/17.5	9.1/15.8/17.1	8.8/15.5/16.7	8.8/15.5/16.8	9.0/15.5/16.7	8.4/15.8/16.8	8.4/15.8/16.7	9.1/15.5/16.7	8.0/16.2/16.9	8.0/16.2/16.9	8.5/16.2/16.7	8.4/16.2/16.7	NA/16.2/17.1	0/0/0.1	0/0/0.1
Note: ID numbers correspond to the ID numbers in Table 1; “NA” means data unavailable
